# Supplementary material for: Gypenosides Alleviate Cone Cell Death in a Zebrafish Model of Retinitis Pigmentosa
Source: Antioxidants (Basel). 2021 Jun 29;10(7):1050. doi: 10.3390/antiox10071050 (PMC8300748; doi:10.3390/antiox10071050)
Supplement: Supplementary file 1 [file antioxidants-10-01050-s001.zip]

Archive with 1 entries (1 files):
- antioxidants-1232584-supplementary.pdf
